# Supplementary material for: Seasonal Variation in Essential Oil Composition and Bioactivity of Three Ocimum Species from Nepal
Source: Molecules. 2025 Sep 1;30(17):3581. doi: 10.3390/molecules30173581 (PMC12430450; doi:10.3390/molecules30173581)
Supplement: Supplementary file 1 [file molecules-30-03581-s001.zip]

Archive with 1 entries (1 files):
- molecules-3774511-supplementary.pdf
